# Supplementary material for: Verticillium dahliae CFEM proteins manipulate host immunity and differentially contribute to virulence
Source: BMC Biol. 2022 Feb 23;20:55. doi: 10.1186/s12915-022-01254-x (PMC8867779; doi:10.1186/s12915-022-01254-x)
Supplement: Supplementary file 1 — Additional file 1: Table S1. Bioinformatic predictions on the secretory characteristics of nine VdSCPs in V. dahliae related with suppression activity for VdEG1. Table S2. Bioinformatic predictions on the secretory characteristics of CFEM – containing VdSCPs in V. dahliae. Table S3. Oligonucleotide primers used in this study. [file 12915_2022_1254_MOESM1_ESM.xlsx]

## Sheet: Table S1
Table S1 Bioinformatic predictions on the secretory characteristics of nine VdSCPs in V. dahliae related with suppression activity for VdEG1.
Gene ID	Alias name	Wolf PSORTa			SignalP4.1b							Phobiusc			TMHMM 2.0d				Wolf PSORTe			Chromosome	CDS Length	Intron	PEP Length	No. of Cys	No. of Cys in SP	% Cys	MW	pI	Description of Interpro annotation
		Subcellular localization	Score		SP	Cmax	Ymax	Smax	Smean	D-score		No. of TM	PREDICTION		ExpAA	First60	PredHel	Topology	Subcellular localization	Score
VEDA_02167	VdSCP23	extr	17		Y	0.394	0.561	0.906	0.799	0.689		0	n5-15c21/22o		2.48	2.48	0	o	extr	11		Chr1	423		140	8	0	6.8	12.8	4.1	NA
VEDA_03191	VdSCP38	extr	12		Y	0.605	0.732	0.936	0.882	0.813		0	n6-16c21/22o		1.03	0.67	0	o	plas	9		Chr2	894	Y	297	4	0	1.4	30.1	5.1	IPR013830; Esterase, SGNH hydrolase-type//IPR013831; Esterase, SGNH hydrolase-type, subgroup
VEDA_04933	VdSCP58	extr	25		Y	0.546	0.709	0.971	0.921	0.823		0	n3-14c22/23o		1.59	0.07	0	o	chlo	4		Chr4	792		263	9	0	3.8	26.2	4.4	NA
VEDA_05083	VdSCP60	extr	20		Y	0.853	0.865	0.964	0.879	0.872		0	n6-17c23/24o		3.4	3.4	0	o	extr	10		Chr4	498	Y	165	9	0	6.4	16.4	5.2	IPR011058; Cyanovirin-N
VEDA_05763	VdSCP65	extr	25		Y	0.488	0.668	0.97	0.93	0.809		0	n6-17c22/23o		6.24	6.24	0	o	extr	10		Chr4	234		77	8	0	13.6	6.4	7.7	NA
VEDA_05922	VdSCP70	extr	22		Y	0.687	0.818	0.987	0.972	0.901		0	n2-15c20/21o		0.84	0.84	0	o	extr	13		Chr4	663		220	10	0	4.9	23.2	4.9	NA
VEDA_06291	VdSCP76	extr	24		Y	0.563	0.698	0.925	0.883	0.798		0	n4-15c22/23o		16.28	9.98	0	o	extr	11		Chr5	735	Y	244	8	0	3.6	22	3.4	IPR008427; Extracellular membrane protein, CFEM domain
VEDA_06292	VdSCP77	extr	20		Y	0.643	0.739	0.925	0.846	0.797		0	n5-16c21/22o		13.05	13.02	0	o	chlo	14		Chr5	309	Y	102	10	0	12.5	8.7	4.3	IPR008427; Extracellular membrane protein, CFEM domain
VEDA_06293	VdSCP78	extr	25		Y	0.819	0.762	0.842	0.706	0.732		0	n6-16c21/22o		4.7	4.64	0	o	extr	9		Chr5	456	Y	151	4	0	3.1	13.5	4.7	NA
Note: 1. a The protein subcellular localization were predicted by using the Wolf PSORT program with the fungi model (Horton et al., 2007). 2. b The typical signal peptide were prediced by SignalP 4.1 (Petersen et al., 2011). SP, Y/N indicator if a signal peptide was predicted or not; pos, position of residue; Cmax, the maximal values of raw cleavage site score; Ymax, , the maximal values of combi…

## Sheet: Table S2
Table S2 Bioinformatic predictions on the secretory characteristics of CFEM – containing VdSCPs in V. dahliae.
Gene ID	Alias name	Wolf PSORTa			SignalP4.1b							Phobiusc			TMHMM 2.0d				Wolf PSORTe			Chromosome	CDS Length	Intron	PEP Length	No. of Cys	No. of Cys in SP	% Cys	MW	pI	Description of Interpro annotation	Sequence	Length
		Subcellular localization	Score		SP	Cmax	Ymax	Smax	Smean	D-score		No. of TM	PREDICTION		ExpAA	First60	PredHel	Topology	Subcellular localization	Score
VEDA_02923	VdSCP33	extr	26		Y	0.503	0.611	0.871	0.759	0.691		0	n4-15c25/26o		18.02	0.13	0	o	extr	12		Chr2	531	Y	176	8	0	5	15.1186	3.4385	IPR008427; Extracellular membrane protein, CFEM domain	MKYALVFVAAGLVAAQDFGGQPSCALPCLQTALPQVGCGLQDTGCQCSPEIQASLLPIVGPCLLSSCGSAEVAQAQSAAGAACSSYLATATGSVSRGQSGSATPTPSPSVDDDDDDNTSASQATSAPTSSVINETSAISSSIRTAPTATGGSGAAATPVALAGAAMAAILGVAAAL	176
VEDA_03479	VdSCP41	extr	26		Y	0.727	0.726	0.8	0.697	0.711		0	n4-11c16/17o		0.28	0.01	0	o	extr	7		Chr2	624	Y	207	8	0	4.21053	17.9885	3.7303	IPR008427; Extracellular membrane protein, CFEM domain//IPR014005; Extracellular membrane protein, CFEM domain, fungi	MKYAAAAALLVALARAQDVTSIISQIPSCALNCLSQGISSADCSISDFTCICSKFDSIQASVQPCLASSQCSETQVADTLRLATGLCSNAGGASGSAAATTATVSASNIETIPVASDSASASASATETVTSTVASQTVIVSGSSTSTVGSNSTASAPTGSRTTTGSADATSSGAATETTAAGGDSAAGRVQAAGWAIAGVIAAAVAL	207
VEDA_03753	VdSCP43	extr	24		Y	0.266	0.468	0.916	0.84	0.669		0	n3-13c18/19o		1.55	0.1	0	o	vacu	7		Chr3	642	Y	213	8	0	4.12371	18.9228	3.4457	IPR008427; Extracellular membrane protein, CFEM domain	MRSAILTKAVLLFGIAAAQIELPDSIDIPDNVEIPDSLPTEVPDWAQGIVSDIASGVAPQATPTDSASNSQSTPGSGTDSDTLPGLVDQLPRCAVSCLVSAADDIGCSSTDFACLCRSGTDLATSIGPCVLLSSGCGSSDARLAAEVAPQICNRINNNPPAGEVASASAIVAGAAATADGASPSATDANDSAAGRSGVSLSIVASLALIALVV	213
VEDA_05968	VdSCP72	extr	23		Y	0.281	0.436	0.859	0.692	0.574		0	n6-16c21/22o		5.47	0.5	0	o	extr	13		Chr4	591	Y	196	8	0	4.46927	17.4751	3.5435	IPR008427; Extracellular membrane protein, CFEM domain//IPR014005; Extracellular membrane protein, CFEM domain, fungi	MKSVYAIAAFAAVVAAQSSSGLPECAIPCIRDATTSATDCTFGDYACSCEPANNAAIRAAATSCVIDACGVDVTLNEVIPATEALCENPPTSPEEPTTTAAETTAAPSAVESAVESAVESAVESAVESAVESAAPSGYPVPEVSSAAPHPSTTAAPAPSHTGNTTEPAPTHVEVDGAASLGFMGVAAMVGLAAIAL	196
VEDA_06291	VdSCP76	extr	24		Y	0.563	0.698	0.925	0.883	0.798		0	n4-15c22/23o		16.28	9.98	0	o	extr	11		Chr5	735	Y	244	8	0	3.55556	22.0021	3.3601	IPR008427; Extracellular membrane protein, CFEM domain	MKTAAAATVLSLATIAAAQSFCAITCFQNVVTEFPPLDCTEANMYLCFCKSTSLQGHFLDCVYDDCAAEAESAVAFGVNLCSELGAPITVPPREPTTTAAAVTTTTAAAVTTTAAAVTTTTAAAPQSEAPVESEAPVESEAPVESEAPAAPSTTAAAVTTDAAAPSYAAPSESAAESAAPSAAPSAAPSADDDEHTTTVASVPTASGNGTSAVPTTVEVDAGVINSASGLLVAAGAVLVAAQLI	244
VEDA_06292	VdSCP77	extr	20		Y	0.643	0.739	0.925	0.846	0.797		0	n5-16c21/22o		13.05	13.02	0	o	chlo	14		Chr5	309	Y	102	10	0	12.5	8.67408	4.2645	IPR008427; Extracellular membrane protein, CFEM domain	MKFSATILAVAATTLVSTVSAQFPLCALSCFEKTMQLPQAQTCTEANMFLCFCKSTFLALAYRDCACQECPSTATAVSAVQYGLDICTQAGAPISWLPAQCF	102
VEDA_08369	VdSCP99	extr	25		Y	0.745	0.839	0.986	0.946	0.897		0	n5-16c21/22o		2.77	2.77	0	o	chlo	7		Chr7	306	Y	101	10	0	12.6582	8.02401	4.7448	IPR008427; Extracellular membrane protein, CFEM domain//IPR014005; Extracellular membrane protein, CFEM domain, fungi	MRSHTATVLAGLVLLAALASGQDLASLPPCGQTCVNSVIASGLSCDSGDTKCLCANDNFKFGLNDCGKQACDAAVAQQLVAYAESLCAGKNRPGCSSKSQC	101
VEDA_09178	VdSCP116	extr	20		Y	0.681	0.802	0.961	0.943	0.878		0	n3-12c17/18o		10.5	0.21	0	o	extr	7		Chr8	501	Y	166	10	0	6.75676	14.4912	4.3627	IPR008427; Extracellular membrane protein, CFEM domain//IPR014005; Extracellular membrane protein, CFEM domain, fungi	MKLITASILALVGLVAAQSTGDLPKCAQPCVIEATTGGNIAGCGQFDNKCICSNKSFLDDMACCLAAGCTQQEQQAAVDFAKRLCRGSGVTDLPDSVVCKTTASETSTTASGTAAATTAASQTASTTGSAANAQNTASTSTPNAGPLATMMPVGVLGGLIAAAAML	166
VEDA_09572	VdSCP120	extr	21		Y	0.562	0.728	0.971	0.941	0.843		0	n3-11c16/17o		0.12	0.01	0	o	chlo	8		Chr8	525	Y	174	8	0	5.09554	15.2337	3.6098	IPR008427; Extracellular membrane protein, CFEM domain//IPR014005; Extracellular membrane protein, CFEM domain, fungi	MKFALPLLALAGLVAAQTQSLLESVPECARECLGDAVKNGTPCDLSDADCICEPDNYRNTYTVGQACVLQACGAVRSIEEVLPAAAGFCAAVTGGSAEITESGVPQPTLPASLAPESPSSTGAANATATDADSDASPTETGAAATGTGGSDSGAATLARGGAWGVLALGALALL	174
Note: 1. a The protein subcellular localization were predicted by using the Wolf PSORT program with the fungi model (Horton et al., 2007). 2. b The typical signal peptide were prediced by SignalP 4.1 (Petersen et al., 2011). SP, Y/N indicator if a signal peptide was predicted or not; pos, position of residue; Cmax, the maximal values of raw cleavage site score; Ymax, , the maximal values of combi…

## Sheet: Table S3
Table S3 Oligonucleotide primers used in this study.
Primer name	Primer 5'-3'	Purpose
VdSCPs gene deletion
pGKO2-VdSCP33-up-F	GGTACCGGGCCCCCCCTCGAGAGGACAAGGCTGAATGTAGGC	To amplify upstream DNA fragment of VdSCP33
pGKO2-VdSCP33-up-R	ATCGATACCGTCGACCTCGAGAGGACAAGGCTGAATGTAGGC
pGKO2-VdSCP33-down-F	GATCTGCAGCCCGGGGGATCCGGCACATTTGTCGGATGGTAG	To amplify downstream DNA fragment of VdSCP33
pGKO2-VdSCP33-down-R	CGCTCTAGAACTAGTGGATCCGTGAGTGATGGACCGCTATTCT
pGKO2-VdSCP41-up-F	GGTACCGGGCCCCCCCTCGAGTTGCCTCGCCTCTTGACTCTT	To amplify upstream DNA fragment of VdSCP41
pGKO2-VdSCP41-up-R	ATCGATACCGTCGACCTCGAGGCAGGTAGTTCACATCCGTTCA
pGKO2-VdSCP41-down-F	GATCTGCAGCCCGGGGGATCCCGTGGCGAACTTGATGATTTATG	To amplify downstream DNA fragment of VdSCP41
pGKO2-VdSCP41-down-R	CGCTCTAGAACTAGTGGATCCGCCCTCAACATACCCTTTGA
pGKO2-VdSCP43-up-F	GGTACCGGGCCCCCCCTCGAGAGATGCTTATTTGGGCTACGA	To amplify upstream DNA fragment of VdSCP43
pGKO2-VdSCP43-up-R	ATCGATACCGTCGACCTCGAGCAATGTGGATGGGACAGTTTT
pGKO2-VdSCP43-down-F	GATCTGCAGCCCGGGGGATCCTCTGGACCAGTCCGCACTAAA	To amplify downstream DNA fragment of VdSCP43
pGKO2-VdSCP43-down-R	CGCTCTAGAACTAGTGGATCCCATACACCGTCGCATCCTTCA
pGKO2-VdSCP72-up-F	GGTACCGGGCCCCCCCTCGAGACCAACGGAAATGGCTGCTGA	To amplify upstream DNA fragment of VdSCP72
pGKO2-VdSCP72-up-R	ATCGATACCGTCGACCTCGAGGAGGAGACACGATGGCGAAGT
pGKO2-VdSCP72-down-F	GATCTGCAGCCCGGGGGATCCGAGACGAATGGGAGCACAAAG	To amplify downstream DNA fragment of VdSCP72
pGKO2-VdSCP72-down-R	CGCTCTAGAACTAGTGGATCCGCGGAATGCGTAAGGAGATGT
pGKO2-VdSCP76-up-F	GGTACCGGGCCCCCCCTCGAGACGGCATAGCAATTAACGC	To amplify upstream DNA fragment of VdSCP76
pGKO2-VdSCP76-up-R	ATCGATACCGTCGACCTCGAGCCACGCAACGCAAGGTA
pGKO2-VdSCP76-down-F	GATCTGCAGCCCGGGGGATCCACAACCTGCTACAACCCA	To amplify downstream DNA fragment of VdSCP76
pGKO2-VdSCP76-down-R	CGCTCTAGAACTAGTGGATCCGCATTTCACCCGTCTTC
pGKO2-VdSCP77-up-F	GGTACCGGGCCCCCCCTCGAGTGGTGCGTGGCTGCTTT	To amplify upstream DNA fragment of VdSCP77
pGKO2-VdSCP77-up-R	ATCGATACCGTCGACCTCGAGCGATGACTCGGTCAGGTTGA
pGKO2-VdSCP77-down-F	GATCTGCAGCCCGGGGGATCCGCCTTCTTATACATTCTCCA	To amplify downstream DNA fragment of VdSCP77
pGKO2-VdSCP77-down-R	CGCTCTAGAACTAGTGGATCCGTCCCAACGCTTACACC
pGKO2-VdSCP99-up-F	GGTACCGGGCCCCCCCTCGAGGTGTTCCCGTCCGCTGTTACTA	To amplify upstream DNA fragment of VdSCP99
pGKO2-VdSCP99-up-R	ATCGATACCGTCGACCTCGAGTATGTGCCTTCCTGCCAGATTA
pGKO2-VdSCP99-down-F	GATCTGCAGCCCGGGGGATCCAACCGAAGAGCAAACTGTAGAA	To amplify downstream DNA fragment of VdSCP99
pGKO2-VdSCP99-down-R	CGCTCTAGAACTAGTGGATCCACCAATGGGTTTCGTCGTTCA
pGKO2-VdSCP116-up-F	GGTACCGGGCCCCCCCTCGAGGAGCGACAAGTTCGGTTTC	To amplify upstream DNA fragment of VdSCP116
pGKO2-VdSCP116-up-R	ATCGATACCGTCGACCTCGAGTGCCTCCTTCCTCATCCC
pGKO2-VdSCP116-down-F	GATCTGCAGCCCGGGGGATCCACACGAGTGGCAGGACG	To amplify downstream DNA fragment of VdSCP116
pGKO2-VdSCP116-down-R	CGCTCTAGAACTAGTGGATCC CCGCCGCTACTTACATT
pGKO2-VdSCP120-up-F	GGTACCGGGCCCCCCCTCGAGCTTCTTCCCTCGTGGTATTCC	To amplify upstream DNA fragment of VdSCP120
pGKO2-VdSCP120-up-R	ATCGATACCGTCGACCTCGAGCCTTGTCGGGTCGGTAACTCTG
pGKO2-VdSCP120-down-F	GATCTGCAGCCCGGGGGATCCTTCAATCTCCTCCTGCTTCATCC	To amplify downstream DNA fragment of VdSCP120
pGKO2-VdSCP120-down-R	CGCTCTAGAACTAGTGGATCCTTGCCAATACGACTGTCCTTCC
VdSCP33-exter-test-F	CCCTTCTCGCCAATGAACCCT	Mutant detection, exterior sequence amplication of gene VdSCP33
VdSCP33-exter-test-R	AACGCCCCACTGCTCCCCTCT
VdSCP41-exter-test-F	ACGGGTTGGTAGGTAGTAG	Mutant detection, exterior sequence amplication of gene VdSCP41
VdSCP41-exter-test-R	GGCGATGACCTGGGCTTT
VdSCP43-exter-test-F	CCCTGTCCGTGTAAGCC	Mutant detection, exterior sequence amplication of gene VdSCP43
VdSCP43-exter-test-R	CTGAGACTGGCGGGAGAT
VdSCP72-exter-test-F	GCCTGTGAATGAGGTGCT	Mutant detection, exterior sequence amplication of gene VdSCP72
VdSCP72-exter-test-R	TCGTGCCGAAGCAGAATA
VdSCP76-exter-test-F	CTCTATAGGGCGTAGGA	Mutant detection, exterior sequence amplication of gene VdSCP76
VdSCP76-exter-test-R	TGCTTTTCGATGATCGAA
VdSCP77-exter-test-F	AGTTTCACACCGATACTTGC	Mutant detection, exterior sequence amplication of gene VdSCP77
VdSCP77-exter-test-R	CGAGCGAGTGGACAGAG
VdSCP99-exter-test-F	CTTCCCGGAGGCATGAAC	Mutant detection, exterior sequence amplication of gene VdSCP99
VdSCP99-exter-test-R	CGGTCGTTCTGAAGGAGGA
VdSCP116-exter-test-F	GGGTCATTAGGTCGGACAGG	Mutant detection, exterior sequence amplication of gene VdSCP116
VdSCP116-exter-test-R	GCTTCACAGCAAGCCATGC
VdSCP120-exter-test-F	TGACAAACAACCGAACAGAT	Mutant detection, exterior sequence amplication of gene VdSCP120
VdSCP120-exter-test-R	GCGGTGCTGTCATCCCT
VdSCP33-inter-test-F	AGGCCATTGCTCTATCCTTAAC	Mutant detection, interior sequence amplication of gene VdSCP33
VdSCP33-inter-test-R	GCTGGAAATGGCAGAGGT
VdSCP41-inter-test-F	GAATCAGAAGCGACGGGAAT	Mutant detection, interior sequence amplication of gene VdSCP41
VdSCP41-inter-test-R	CAGGATGTCACCAGCATCAT
VdSCP43-inter-test-F	CAGCATCGACATTCCCGATAA	Mutant detection, interior sequence amplication of gene VdSCP43
VdSCP43-inter-test-R	CAAGAGCAATCAAGGCAAGAC
VdSCP72-inter-test-F	CCCGAGTCATCCATGCTAAC	Mutant detection, interior sequence amplication of gene VdSCP72
VdSCP72-inter-test-R	CCATGAAGCCGAGGGAAG
VdSCP76-inter-test-F	GATAACACCAGCATCGACCTC	Mutant detection, interior sequence amplication of gene VdSCP76
VdSCP76-inter-test-R	CCCGTAAGTTCCATCCACTTT
VdSCP77-inter-test-F	CCGCCTCTGTAATCTCTTGTTAG	Mutant detection, interior sequence amplication of gene VdSCP77
VdSCP77-inter-test-R	GCATCTTCTCCCACCCAAATA
VdSCP99-inter-test-F	GTGACTCTTGGAGCCTGTTT	Mutant detection, interior sequence amplication of gene VdSCP99
VdSCP99-inter-test-R	GAGATTTGGAGCTGCATCCT
VdSCP116-inter-test-F	CCCTCTCCCTTTGAAGCAATC	Mutant detection, interior sequence amplication of gene VdSCP116
VdSCP116-inter-test-R	GCAGTGTTCTGCGCATTTG
VdSCP120-inter-test-F	CAACTACCGCAACACCTACA	Mutant detection, interior sequence amplication of gene VdSCP120
VdSCP120-inter-test-R	GGCGAGGCATCCGAATC
Hyg-F	CGAGTACTTCTACACAGCCATC	To amplify hygromycin resistent cassette DNA sequence
Hyg-R	CCGCAAGGAATCGGTCAATA
Complementory vector for VdSCP76, VdSCP77, VdSCP76N43D, VdSCP77N47D
EC_VdSCP76-F	GTCACCAGCCCCTGGGTTGAATTCCATGGAACGGAAGTCTGCA	To amplify full-length gene sequence including native promoter, native terminator and gene sequence of VdSCP76
EC_VdSCP76-R	ATGCCTGCAGGTCGACTCTAGAGATGTCAAGGCTTTGGCTC
EC_VdSCP77-F	GTCACCAGCCCCTGGGTTGAATTCGCTGATAACGAGCGAGTGG	To amplify full-length gene sequence including native promoter, native terminator and gene sequence of VdSCP77
EC_VdSCP77-R	ATGCCTGCAGGTCGACTCTAGAAGTAGCGAGTTGAGGGTGC
EC_VdSCP76-GFP-F	TACCCAAGCATCGATGGTACCATGAAGACCGCCGCTGCC	To amplify VdSCP76 ORF for complementary vector with GFP tag
EC_VdSCP76-GFP-R	GCCCTTGCTCACCATGGTACCGATGAGCTGAGCGGCAACG
EC_VdSCP77-GFP-F	TACCCAAGCATCGATGGTACCATGAAGTTCTCCGCTACCATCC	To amplify VdSCP77 ORF for complementary vector with GFP tag
EC_VdSCP77-GFP-R	GCCCTTGCTCACCATGGTACCGAAGCACTGCGCTGGAAGC
EC_VdSCP76-site-Fa	ACCAGCCCCTGGGTTGAATTCGGATTTGCCTTTAAAAGAAAGGAG	To amplify native promoter region sequence of VdSCP76 (a), VdSCP76N43D ORF (b) and native terminator region sequence of VdSCP76 (c)
EC_VdSCP76-site-Fa	TTGCCGCTCAGCTCATCTAAGCGCTCGTCGCTTCGGGT
EC_VdSCP76-site-Fb	TTAGATGAGCTGAGCGGCAAC
EC_VdSCP76-site-Fb	ACAGACACAATGAAGACCGCCGCTGCC
EC_VdSCP76-site-Fc	GCGGTCTTCATTGTGTCTGTTGTGGGGGTTGA
EC_VdSCP76-site-Fc	TGCCTGCAGGTCGACTCTAGAATGGCTTCAAGCCTCCATATGC
EC_VdSCP77-site-Fa	ACCAGCCCCTGGGTTGAATTCTCGCTTTAGAGTTATCAGATCATCAGA	To amplify native promoter region sequence of VdSCP77 (a), VdSCP77N47D ORF (b) and native terminator region sequence of VdSCP77 (c)
EC_VdSCP77-site-Ra	TTCTAGACAGCACCGTGACAGGGTCA
EC_VdSCP77-site-Fb	TGTCACGGTGCTGTCTAGAAGCACTGCGCTGGAA
EC_VdSCP77-site-Rb	AGATGAAGTTCTCCGCTACCATCC
EC_VdSCP77-site-Fc	GGTAGCGGAGAACTTCATCTTGTTGGTTGAATGGTCACGTA
EC_VdSCP77-site-Rc	TGCCTGCAGGTCGACTCTAGATCTTCTCAGGTCTGCGAAAATCA
Fungal biomass detection
VdEF-1α-F	TGAGTTCGAGGCTGGTATCT	V.dahliae EF-1α gene used for fungal biomass detection
VdEF-1α-R	CACTTGGTGGTGTCCATCTT
18S-F	CGGCTACCACATCCAAGGAA	Cotton 18S gene used for fungal biomass detection
18S-R	TGTCACTACCTCCCCGTGTCA
BcActin-F
BcActin-R
NbEF-1α-F
NbEF-1α-R
Yeast signal sequence trap system
VdSCP76-SP-F	GGAATTTTAATTAAGAATTCATGAAGACCGCCGCTG	To amplify the DNA fragment coding signal peptide of VdSCP76
VdSCP76-SP-R	CTATAGGGAGAACCTCGAGGGCGGCAATGGTGGC
VdSCP77-SP-F	GGAATTTTAATTAAGAATTCATGAAGTTCTCCGCT	To amplify the DNA fragment coding signal peptide of VdSCP77
VdSCP77-SP-R	CTATAGGGAGAACCTCGAGCGAGACGGTGGAGACCA
Subcellular localization assay
pCambia-VdSCP76-mCherry-Fa	ACGGGGGACTCTAGAGGATCCATGAAGACCGCCGCTGCC	The primer pairs were used for the amplication of VdSCP76 and mCherry CDS sequence
pCambia-VdSCP76-mCherry-Ra	TGCTCACCATGATGAGCTGAGCGGCAACG
pCambia-VdSCP76-mCherry-Fb	TCAGCTCATCATGGTGAGCAAGGGCGAGG
pCambia-VdSCP76-mCherry-Rb	CGATCGGGGAAATTCGAGCTCCTACTTGTACAGCTCGTCCATGCC
pCambia-VdSCP77-mCherry-Fa	ACGGGGGACTCTAGAGGATCCATGAAGTTCTCCGCTACCATCC	The primer pairs were used for the amplication of VdSCP77 and mCherry CDS sequence
pCambia-VdSCP77-mCherry-Ra	TTGCTCACCATGAAGCACTGCGCTGGAAGC
pCambia-VdSCP77-mCherry-Fb	CAGTGCTTCATGGTGAGCAAGGGCGAGG
pCambia-VdSCP77-mCherry-Rb	CGATCGGGGAAATTCGAGCTCCTACTTGTACAGCTCGTCCATGCC
Primers for resistance gene expression detection
NbPR1-F	CCGCCTTCCCTCAACTCAAC	The primer pairs were used for the qRT-PCR of Nicotiana benthamiana resiatance related genes
NbPR1-R	GCACAACCAAGACGTACTGAG
NbPR2-F	AGGTGTTTGCTATGGAATGC
NbPR2-R	TCTGTACCCACCATCTTGC
NbPR4-F	GGCCAAGATTCCTGTGGTAGAT
NbPR4-R	CACTGTTGTTTGAGTTCCTGTTCCT
NbLOX-F	AAAACCTATGCCTCAAGAAC
NbLOX-R	ACTGCTGCATAGGCTTTGG
HSR203-F	GGCAGTGGAGGAGCTTAAAT
HSR203-R	GCTATGTCCCACTCCATTGTTA
H1N1-F	ATCCTCGGAGTGATTGCATTAG
H1N1-R	TGTTGTTTGTGGTGGACAAATC
NbEF-F	AGGATACAACCCTGACAAGA
NbEF-R	GTGGGACCAAAAGTAACAAC
Primers for iron homeostasis-related gene expression detection
NbNramp2-F	CGCTTCTGTGGTTGTTGTTATG	The primer pairs were used for the qRT-PCR of Nicotiana benthamiana iron homeostasis related genes
NbNramp2-R	CCAGCCCATTTAGGATACTCTTC
NbIRT1-F	ATAACCGTTGGATTGCTCAAT
NbIRT1-R	CCTTGTAATTTGTCACCC
Note: The underlines indicate the restriction sites. The italics represent the vector sequence.
