# Supplementary material for: Verticillium dahliae CFEM proteins manipulate host immunity and differentially contribute to virulence
Source: BMC Biol. 2022 Feb 23;20:55. doi: 10.1186/s12915-022-01254-x (PMC8867779; doi:10.1186/s12915-022-01254-x)
Supplement: Supplementary file 3 — Additional file 3: Individual data points. [file 12915_2022_1254_MOESM3_ESM.xls]

## Sheet: Figure 1B
	Suppression ratio
	R1	R2	R3	R4	R5	R6
GFP+VdEG1	0	0	0	0	0	0
VdSCP33+VdEG1	0	0	0	0	0	0
VdSCP41+VdEG1	0	0	0	0	0	0
VdSCP43+VdEG1	0.2	0	0	0	0.1	0
VdSCP72+VdEG1	0	0	0.1	0	0	0.3
VdSCP76+VdEG1	1	1	1	1	0.9	1
VdSCP77+VdEG1	1	1	1	1	1	1
VdSCP99+VdEG1	0.9	1	1	0.8	0.8	0.9
VdSCP116+VdEG1	0.3	0	0.5	0	0	0.5
VdSCP120+VdEG1	0	0	0	0	0	0
GFP+VdNLP1	0	0	0	0	0	0
VdSCP33+VdNLP1	0	0	0	0	0	0
VdSCP41+VdNLP1	0	0	0	0	0	0
VdSCP43+VdNLP1	0	0	0.4	0	0.2	0.3
VdSCP72+VdNLP1	0	0.3	0.5	0.5	0.4	0.1
VdSCP76+VdNLP1	1	1	1	1	1	0.9
VdSCP77+VdNLP1	1	1	1	1	1	1
VdSCP99+VdNLP1	0.7	0.9	0.8	0.8	0.7	1
VdSCP116+VdNLP1	0	0	0	0	0	0
VdSCP120+VdNLP1	0	0	0	0	0	0
GFP+VdNLP2	0	0	0	0	0	0
VdSCP33+VdNLP2	0	0	0	0	0	0
VdSCP41+VdNLP2	0	0	0	0	0	0
VdSCP43+VdNLP2	1	0.9	0.9	1	1	1
VdSCP72+VdNLP2	1	1	1	1	1	1
VdSCP76+VdNLP2	1	1	1	1	1	1
VdSCP77+VdNLP2	1	1	1	1	1	1
VdSCP99+VdNLP2	1	1	1	1	1	1
VdSCP116+VdNLP2	1	1	1	1	1	1
VdSCP120+VdNLP2	0.8	0.9	0.9	0.7	0.8	0.8
GFP+VdEG3	0	0	0	0	0	0
VdSCP33+VdEG3	0	0	0	0	0	0
VdSCP41+VdEG3	0	0	0	0	0	0
VdSCP43+VdEG3	0	0	0	0	0	0
VdSCP72+VdEG3	0	0	0	0	0	0
VdSCP76+VdEG3	0.7	0.8	0.7	0.7	0.6	0.9
VdSCP77+VdEG3	1	0.6	0.5	0.6	0.9	0.9
VdSCP99+VdEG3	0	0	0	0	0	0
VdSCP116+VdEG3	0	0	0	0	0	0
VdSCP120+VdEG3	0	0	0	0	0	0
GFP+VdSCP27	0	0	0	0	0	0
VdSCP33+VdSCP27	0	0	0	0	0	0
VdSCP41+VdSCP27	0	0	0	0	0	0
VdSCP43+VdSCP27	0.7	0.8	0.8	0.7	0.7	0.6
VdSCP72+VdSCP27	0.8	0.9	0.9	0.9	0.9	0.8
VdSCP76+VdSCP27	1	1	1	1	1	1
VdSCP77+VdSCP27	1	1	1	1	1	1
VdSCP99+VdSCP27	1	1	1	0.8	0.9	0.9
VdSCP116+VdSCP27	0.8	0.8	0.8	0.9	0.9	0.7
VdSCP120+VdSCP27	0	0	0	0	0	0
GFP+VdSCP113	0	0	0	0	0	0
VdSCP33+VdSCP113	0	0	0	0	0	0
VdSCP41+VdSCP113	0	0	0	0	0	0
VdSCP43+VdSCP113	0.7	0.8	0.8	0.6	0.7	0.6
VdSCP72+VdSCP113	0.8	0.9	0.9	0.9	0.9	0.8
VdSCP76+VdSCP113	1	0.8	1	0.7	1	1
VdSCP77+VdSCP113	1	1	1	1	1	1
VdSCP99+VdSCP113	0.8	1	0.8	0.8	0.9	0.9
VdSCP116+VdSCP113	0.8	0.8	1	0.9	0.9	1
VdSCP120+VdSCP113	0	0	0	0	0	0
GFP+VdSCP126	0	0	0	0	0	0
VdSCP33+VdSCP126	0	0	0	0	0	0
VdSCP41+VdSCP126	0	0	0	0	0	0
VdSCP43+VdSCP126	0.7	0.7	0.7	0.6	0.8	0.7
VdSCP72+VdSCP126	0	0.7	0.7	0.6	0.8	0.8
VdSCP76+VdSCP126	1	1	1	0.9	0.9	1
VdSCP77+VdSCP126	1	1	1	1	1	1
VdSCP99+VdSCP126	1	0.9	0.9	0.9	0.8	1
VdSCP116+VdSCP126	0	0	0.7	0.1	0.2	0
VdSCP120+VdSCP126	0	0	0	0	0	0
GFP+VdCUT11	0	0	0	0	0	0
VdSCP33+VdCUT11	0	0	0	0	0	0
VdSCP41+VdCUT11	0.2	0.1	0	0	0	0.1
VdSCP43+VdCUT11	1	1	1	1	1	1
VdSCP72+VdCUT11	1	0.9	1	0.8	1	0.9
VdSCP76+VdCUT11	1	1	1	1	1	1
VdSCP77+VdCUT11	1	1	1	1	1	1
VdSCP99+VdCUT11	1	1	1	1	1	1
VdSCP116+VdCUT11	1	1	1	1	1	1
VdSCP120+VdCUT11	0	0	0	0	0	0
GFP+BAX	0	0	0	0	0	0
VdSCP33+BAX	0	0	0	0	0	0
VdSCP41+BAX	0	0	0	0	0	0
VdSCP43+BAX	0	0	0	0	0	0
VdSCP72+BAX	0	0	0	0	0	0
VdSCP76++BAX	0	0	0	0	0	0
VdSCP77+BAX	0.3	0.7	0.5	0.4	0.4	0.7
VdSCP99+BAX	0	0	0	0	0	0
VdSCP116+BAX	0	0	0	0	0	0
VdSCP120+BAX	0	0	0	0	0	0

## Sheet: Figure 3C
	NbPR1			NbPR2			NbPR4			NbLOX			HSR203			H1N1
	R1	R2	R3	R1	R2	R3	R1	R2	R3	R1	R2	R3	R1	R2	R3	R1	R2	R3
VdEG1	9.11493	10.1691	8.17001	3.35873	4.77533	2.36236	9.61865	12.5264	7.27352	11.601	12.1128	11.1108	7.29757	7.89486	6.7367	2.15998	2.29974	2.02871
GFP	1	1.09882	0.910064	1	1.09467	0.913519	1	1.05913	0.944171	1	1.06266	0.941035	1	1.13891	0.878031	1	1.0925	0.915333
VdSCP76+VdEG1	0.39862	0.425657	0.3733	0.548569	0.687536	0.489431	2.79696	3.05087	2.56417	2.31479	2.70255	2.22947	4.12259	4.3926	3.86591	0.918128	1.00702	0.837084
VdSCP77+VdEG1	0.430401	0.452191	0.41056	0.77853	0.84114	0.719392	0.485678	0.524508	0.449721	1.16388	1.24921	1.08438	1.60793	1.66469	1.55448	1.43802	1.46883	1.40902

## Sheet: Figure 3E
	Lesion diameters (mm)
	pER8::GFP	pER8::VdSCP76	pER8::VdSCP77
R1	12.06	14.67	14.79
R2	12.47	15.32	14.69
R3	11.01	18.29	16.41
R4	12.94	17.54	14.85
R5	12.64	16.28	14.89
R6	12.56	18.07	19.3
R7	11.23	20.3	18.2
R8	11.33	14.38	18.04
R9	10.98	14.52	18.92
R10	12.39	16.29	18.09
R11	12.31	14.41	18.25
R12	12.9	14.21	16.41
R13	12.85	14.56	19.43
R14	13.4	14.33	15.2
R15	12.9	14.22	21.14
R16	11.22	14.35	21.3
R17	11.25	18.63	20.91
R18	13.44	17.27	19.51
R19	10.75	15.2	19.53
R20	10.98	14.36	22.47

## Sheet: Figure 3F
	Fungal Biomass
	R1	R2	R3
pER8::GFP	1	1.18099	0.846749
pER8::VdSCP76	1.79006	2.16166	1.48233
pER8::VdSCP77	2.67492	3.03123	2.36049

## Sheet: Figure 5B
	Fungal Biomass
	R1	R2	R3
WT	1	1.0952	0.914105
ΔVdSCP76 #1	0.451312	0.475377	0.428465
ΔVdSCP76 #2	0.512949	0.533227	0.493442
EC::VdSCP76 #1	0.894291	1.03728	0.771011
EC::VdSCP76 #2	0.919995	0.968509	0.873911
ΔVdSCP77 #1	0.283309	0.301501	0.266215
ΔVdSCP77 #2	0.363648	0.410619	0.32205
EC::VdSCP77 #1	0.89421	1.04311	0.766566
EC::VdSCP77 #2	1.01054	1.24328	0.82137

## Sheet: Figure 5C
Gene expression	VdSCP76			VdSCP77
	R1	R2	R3	R1	R2	R3
0 dpi	1	1.24107	1.08917	1	1.51646	1.18584
0.5 dpi	2.44863	3.18677	2.5832	3.1768	5.02763	3.61103
1 dpi	10.723	11.8384	5.06141	4.39079	13.1982	11.781
2 dpi	30.2383	22.3693	13.7696	27.815	71.4747	24.481
3 dpi	42.5156	27.465	34.9055	203.239	85.2104	113.094
5 dpi	48.1655	39.5625	44.1292	123.204	182.918	250.964
7 dpi	139.65	87.4925	94.4623	131.649	166.687	130.662
9 dpi	71.4197	49.7127	45.1026	205.652	69.4435	93.9003

## Sheet: Figure 6C
	Lesion diameters (mm)
	R1	R2	R3	R4	R5	R6	R7	R8	R9	R10
GFP(SCP33)	17.84	18.77	15.63	16.69	17.9	18.49	14.33	13.46	13.38	12.18
VdSCP33	12.07	14.52	19.92	16.79	18.89	19.88	13.28	12.02	15.59	14.49
GFP(SCP41)	18.17	19.44	15.74	16.29	17.18	17.33	13.51	12.53	14.32	14.41
VdSCP41	19.43	17.78	15.97	15.84	17.41	17.12	11.75	11.53	14.2	14.38
GFP(SCP43)	15.66	16.05	18.57	16.65	15.4	15.59	14.64	15.04	16.51	14.55
VdSCP43	15.03	16.96	17.59	17.65	16.51	15.5	14.14	14.15	16.85	16.54
GFP(SCP72)	16.24	15.21	15.08	14.45	16.47	16.8	19.6	19.6	14.75	12.46
VdSCP72	15.03	16.92	15	13.38	16.57	15.89	20.4	19.06	15.03	12
GFP(SCP76)		16.22	16.81	16.01	16.26	15.58	17.27	15.07	13.81	14.02
VdSCP76	20.3	19.51	18.51	18.01	19.11	18.42	16.35	15.69	17.3	17.35
GFP(SCP77)	16.52	17.31	13.21	13.42	14.47	15.21	14.63	14.75	14.48	14.66
VdSCP77	19.91	20.03	17.22	16.94	18.71	19.54	16.53	17.08	16.26	16.31
GFP(SCP99)	16.45	15.73	15.2	15.4	16.27	15.85	17.86	14.89	19.21	15.61
VdSCP99	19.85	19.86	17.04	17.4	16.8	16.91	17.42	16.95	19.17	19.13
GFP(SCP116)	14.68	16.48	14.21	14.23	16	15.86	14.64	12.98	16.3	16.07
VdSCP116	16.08	16.28	13.23	14.78	15.82	16.64	13.08	12.2	15.37	16.97
GFP(SCP120)	18.07	18.07	15.46	15.64	15.24	15.26	14.6	15.08	16.22	14.43
VdSCP120	18.63	19.58	15.08	16.21	15.51	15.53	14.97	15.67	15.97	14.87

## Sheet: Figure 7F
	NbIRT1			NbNramp2
	R1	R2	R3	R1	R2	R3
GFP	1	1.3014	0.766236	1	1.19848	0.820701
VdSCP33	1.41835	1.6476	1.23917	1.03801	1.23537	0.883857
VdSCP41	0.388488	0.434081	0.347684	0.654722	0.826987	0.51834
VdSCP43	1.49368	2.01444	1.10755	1.68586	1.92436	1.47692
VdSCP72	0.847621	1.04482	0.68764	0.571934	0.634571	0.51548
VdSCP76	0.982219	1.45595	0.66263	1.02473	1.06944	0.981883
VdSCP77	0.782285	1.2109	0.505384	0.701154	0.866127	0.567603
VdSCP99	1.17977	1.43529	0.969738	1.18781	1.53292	0.920394
VdSCP116	0.514567	0.806524	0.452623	0.54009	0.643451	0.453332
VdSCP120	1.95414	2.66018	1.43548	0.513536	0.689673	0.382383

## Sheet: Figure 7G
	HSR203			PR1
	R1	R2	R3	R1	R2	R3
VdEG1	1	1.19642	0.843139	1	1.23089	0.818412
VdEG1+VdSCP33	0.946133	0.980907	0.912592	1.00885	1.05544	0.964317
VdEG1+VdSCP41	0.865535	0.953724	0.785501	0.745926	0.815141	0.682588
VdEG1+VdSCP43	1.20787	1.36715	1.06716	1.43489	1.62369	1.26805
VdEG1+VdSCP72	0.703558	0.819347	0.604132	1.03229	1.31745	0.808848
VdEG1+VdSCP76	0.460811	0.50741	0.418492	0.648456	0.747755	0.562343
VdEG1+VdSCP77	0.397856	0.464903	0.340477	0.446304	0.56592	0.35197
VdEG1+VdSCP99	0.742701	0.889196	0.620341	0.736312	0.865885	0.626129
VdEG1+VdSCP116	0.619612	0.767849	0.499992	0.69062	0.750588	0.635443
VdEG1+VdSCP120	0.544803	0.665515	0.445986	0.861393	0.986651	0.752037

## Sheet: Figure S6A
Gray Value
GFP	VdEG1	VdSCP76	VdSCP76+VdEG1	VdSCP77	VdSCP77+VdEG1
3.01	3.29	3.546	3.279	3.27	2.985
3.016	3.294	3.564	3.282	3.275	2.991
3.019	3.297	3.35	5.607	3.279	2.994
3.023	3.302	89.871	97.224	3.282	7.722
76.265	60.616	220.8	219.475	5.607	105.848
212.614	197.472	240.601	240.611	97.224	221.406
240.06	237.951	240.411	241.16	219.475	241.301
240.039	239.255	239.961	240.784	240.611	242.156
240.126	238.957	239.334	240.357	241.16	242.153
239.982	238.705	238.507	239.917	240.784	242.154
239.753	238.29	237.755	239.455	240.357	242.053
239.357	236.857	237.701	239.015	239.917	241.519
239.012	234.644	237.826	238.617	239.455	240.413
239.025	233.557	237.673	238.15	239.015	239.188
239.065	233.236	237.603	237.543	238.617	238.507
238.993	231.864	237.729	237.019	238.15	238.518
238.903	229.465	237.933	236.666	237.543	238.73
238.666	227.053	238.114	236.34	237.019	238.622
238.139	225.694	238.02	235.959	236.666	237.995
237.645	224.472	237.55	235.69	236.34	237.416
237.606	221.639	237.32	235.58	235.959	237.375
237.324	217.714	237.6	235.438	235.69	237.55
236.739	215.159	237.826	235.11	235.58	237.154
236.596	212.586	237.476	234.509	235.438	236.447
236.629	207.623	236.684	233.793	235.11	236.267
236.271	201.916	236.02	233.155	234.509	236.147
235.91	197.973	236.239	232.695	233.793	235.609
235.725	195.639	236.948	232.369	233.155	234.822
235.54	193.649	237.286	231.942	232.695	234.39
235.238	192.073	237.183	231.4	232.369	234.169
235.231	191.83	236.916	231.142	231.942	233.782
235.591	191.39	236.869	231.019	231.4	233.432
235.866	189.323	236.972	230.812	231.142	233.246
235.804	186.196	236.795	230.505	231.019	232.827
235.506	182.972	236.526	230.264	230.812	231.961
235.184	180.395	236.434	230.007	230.505	231.389
234.901	178.56	236.476	229.717	230.264	231.174
234.764	176.428	236.623	229.312	230.007	230.345
234.812	173.259	236.5	229.009	229.717	229.23
234.762	169.255	235.78	228.721	229.312	228.449
234.795	165.542	234.952	228.278	229.009	228.026
234.711	164.385	234.681	227.954	228.721	227.348
233.946	165.365	234.78	228.096	228.278	226.258
232.917	165.518	234.92	228.172	227.954	224.818
232.601	163.695	234.853	228.582	228.096	223.897
233.244	161.411	234.476	229.169	228.172	223.865
233.65	160.079	233.873	229.301	228.582	223.605
233.764	159.117	233.363	228.917	229.169	222.791
233.472	157.879	232.844	228.494	229.301	222.299
232.867	157.621	232.314	228.188	228.917	222.519
232.796	157.56	232.095	227.891	228.494	222.693
233.4	155.798	232.572	227.484	228.188	221.542
233.884	153.415	233.486	227.101	227.891	219.355
233.81	152.428	233.978	227.104	227.484	218.318
233.5	152.708	234.005	227.408	227.101	219.223
233.337	152.044	233.82	227.582	227.104	220.666
233.246	149.889	233.534	227.349	227.408	220.857
232.569	147.597	233.151	227.16	227.582	220.292
231.754	145.494	232.529	227.211	227.349	219.806
231.998	144.097	232.033	227.093	227.16	219.154
232.445	143.914	231.594	227.121	227.211	218.226
232.375	143.847	231.199	227.385	227.093	217.764
232.278	143.023	231.392	227.552	227.121	217.539
231.991	142.414	231.55	227.507	227.385	216.38
231.139	142.504	231.145	226.649	227.552	214.589
230.842	143.031	230.034	226.646	227.507	213.641
231.325	142.727	228.744	226.676	226.649	213.744
231.569	143.137	228.414	226.554	226.646	213.908
231.163	143.46	229.282	226.361	226.676	213.935
230.614	142.413	230.121	226.399	226.554	214.366
230.518	140.222	229.944	226.843	226.361	214.514
230.635	138.424	229.536	227.284	226.399	213.386
230.498	137.874	230.169	227.565	226.843	212.44
229.554	138.056	230.877	227.758	227.284	213.56
228.292	138.894	230.439	227.768	227.565	216.029
227.385	140.03	229.383	227.27	227.758	217.319
226.826	140.284	228.671	226.868	227.768	217.35
226.637	139.66	228.389	226.921	227.27	217.486
226.995	138.945	228.497	227.293	226.868	217.361
227.3	138.752	228.688	227.305	226.921	216.916
226.757	139.244	228.179	227.09	227.293	216.552
224.927	139.586	227.792	226.911	227.305	216.369
223.882	138.672	228.642	226.47	227.09	216.574
225.04	137.529	229.745	226.541	226.911	216.479
226.935	138.003	229.939	227.623	226.47	215.509
228.071	139.288	229.815	228.238	226.541	214.578
228.404	139.243	230.03	228.082	227.623	214.793
228.445	137.984	230.277	227.753	228.238	215.784
228.39	137.383	230.756	227.546	228.082	216.404
228.876	138.319	231.363	227.39	227.753	216.473
229.792	139.31	231.707	227.196	227.546	216.495
230.417	138.199	231.639	226.952	227.39	216.85
229.855	136.233	231.384	226.639	227.196	217.033
227.817	136.157	231.431	226.433	226.952	216.793
225.151	137.474	231.377	226.529	226.639	216.182
223.904	138.456	230.198	226.715	226.433	215.665
224.744	139.006	228.403	226.869	226.529	215.53
225.426	139.738	228.074	226.984	226.715	215.831
225.145	140.674	229.171	227.002	226.869	216.297
224.774	141.299	230.059	226.795	226.984	216.353
224.402	141.217	230.259	226.45	227.002	216.091
223.757	140.261	230.087	226.379	226.795	215.915
222.738	138.722	229.664	226.584	226.45	215.355
222.104	136.688	229.547	226.806	226.379	214.553
222.81	134.712	229.646	226.902	226.584	213.558
222.974	134.039	229.591	226.82	226.806	212.19
221.299	134.666	229.576	226.399	226.902	211.34
220.254	134.853	229.595	225.552	226.82	211.092
220.87	134.113	229.361	224.873	226.399	210.682
221.502	133.426	228.583	224.806	225.552	210.406
220.708	132.54	227.878	225.157	224.873	210.517
219.947	131.626	227.82	225.408	224.806	210.337
220.385	132.27	227.979	225.341	225.157	210.472
221.058	134.426	227.739	225.044	225.408	210.458
221.834	136.13	227.54	225.116	225.341	210.043
221.939	136.522	228.205	225.511	225.044	209.311
221.607	136.847	229.071	225.4	225.116	208.556
221.865	137.941	228.677	224.805	225.511	207.957
222.504	139.716	227.797	224.629	225.4	208.061
223.318	141.455	227.542	225.323	224.805	208.547
224.402	142.9	227.393	225.82	224.629	208.283
225.295	144.031	226.718	225.693	225.323	207.64
225.551	144.015	226.279	225.323	225.82	206.976
225.251	142.61	225.908	225.066	225.693	206.582
225.399	141.869	224.972	224.903	225.323	206.728
226.352	143.489	224.178	224.954	225.066	207.135
227.549	145.939	224.135	224.91	224.903	207.226
228.298	147.038	224.447	224.586	224.954	207.15
228.504	147.886	224.724	224.522	224.91	206.606
228.561	149.086	224.938	224.789	224.586	206.956
228.403	149.295	224.773	225.031	224.522	207.212
227.228	147.879	224.3	225.15	224.789	207.835
226.735	146.544	223.426	225.147	225.031	208.727
226.216	146.344	221.82	225.184	225.15	209.575
226.396	145.982	220.253	225.2	225.147	209.953
226.918	145.079	219.79	224.874	225.184	209.857
226.926	144.077	220.276	224.383	225.2	209.305
226.365	143.434	221.087	223.431	224.874	209.118
226.353	142.616	221.794	221.846	224.383	209.892
227.055	140.804	222.341	220.305	223.431	210.483
227.439	138.435	223.109	219.334	221.846	210.149
227.633	137.548	224.279	218.387	220.305	209.794
227.489	138.653	225.407	217.277	219.334	209.461
226.696	141.118	225.672	216.672	218.387	208.445
226.11	144.756	225.121	216.741	217.277	207.115
226.252	147.9	224.844	216.964	216.672	205.95
226.392	148.226	225.196	217.177	216.741	204.087
225.837	144.494	225.331	217.551	216.964	201.719
225.031	138.704	225.003	217.981	217.177	199.441
224.547	134.087	224.199	218.761	217.551	198.068
224.447	131.7	223.046	220.345	217.981	197.816
224.171	130.283	221.141	222.424	218.761	197.861
222.822	129.036	218.139	223.672	220.345	197.434
219.342	128.547	213.741	224.041	222.424	197.722
213.676	129.552	208.581	224.242	223.672	199.821
207.85	132.13	204.481	224.283	224.041	203.176
205.098	135.948	203.255	224.13	224.242	205.976
206.331	140.668	205.17	224.255	224.283	206.802
210.147	145.52	208.508	224.74	224.13	205.867
215.406	149.089	211.512	224.839	224.255	204.935
219.419	150.229	213.955	224.539	224.74	205.398
221.128	150.006	216.752	224.383	224.839	206.521
222.25	150.576	219.864	224.467	224.539	207.255
223.691	151.277	222.95	224.595	224.383	207.636
224.218	150.457	225.918	224.782	224.467	208.001
223.956	148.576	227.943	224.913	224.595	208.19
224.77	147.669	228.939	224.786	224.782	208.405
226.194	148.347	229.008	224.579	224.913	208.585
226.874	149.18	228.512	224.585	224.786	208.749
226.988	148.755	228.651	224.72	224.579	208.809
227.245	148.251	229.5	224.645	224.585	209.102
227.739	148.301	229.997	224.426	224.72	208.914
228.11	148.758	229.106	224.511	224.645	208.357
228.28	150.122	227.618	224.417	224.426	207.745
228.466	152.522	226.433	223.778	224.511	207.598
228.907	154.63	225.682	223.212	224.417	207.956
229.398	155.451	226.077	223.168	223.778	207.743
229.592	155.624	227.221	223.301	223.212	206.311
229.709	156.75	227.7	223.302	223.168	204.684
229.399	159.054	227.314	223.294	223.301	204.189
228.178	161.327	227.205	222.956	223.302	204.988
227.118	163.375	227.301	222.71	223.294	204.707
228.086	164.942	227.087	222.708	222.956	203.726
229.897	165.531	226.786	222.853	222.71	203.355
230.423	165.522	226.683	222.999	222.708	203.825
230.247	165.716	226.511	222.974	222.853	204.426
230.148	166.159	226.259	222.9	222.999	205.574
230.296	166.439	226.533	222.705	222.974	207.271
230.522	166.766	227.229	222.435	222.9	206.843
230.661	167.244	227.364	222.292	222.705	204.996
230.736	167.641	226.998	222.376	222.435	204.604
230.532	168.061	226.286	222.056	222.292	205.61
230.031	168.723	226.227	221.402	222.376	206.642
229.525	169.071	225.772	220.808	222.056	207.765
229.356	168.299	225.411	220.658	221.402	209.181
229.377	166.833	225.581	220.494	220.808	209.58
229.679	165.296	225.849	220.105	220.658	208.353
230.382	163.348	226.158	219.948	220.494	207.525
230.71	160.8	226.783	219.981	220.105	208.125
230.235	158.794	227.261	220.048	219.948	209.448
229.785	158.373	227.358	219.909	219.981	210.458
230.048	158.753	227.434	219.504	220.048	210.952
230.649	158.697	227.637	219.036	219.909	211.312
231.198	158.644	227.79	218.748	219.504	211.89
231.543	159.168	227.989	218.725	219.036	212.541
231.572	158.993	228.293	218.598	218.748	213.1
231.568	158.05	228.436	218.36	218.725	213.375
231.897	157.365	228.809	218.127	218.598	213.068
231.968	157.186	229.314	217.864	218.36	212.867
231.991	157.535	229.514	217.227	218.127	213.41
232.107	158.786	229.402	216.559	217.864	214.241
232.045	160.06	228.969	216.284	217.227	214.74
231.854	160.307	228.458	216.284	216.559	214.696
231.744	160.113	228.376	216.224	216.284	214.531
231.466	160.221	228.711	216.093	216.284	214.816
230.951	160.755	228.839	215.33	216.224	215.212
230.598	160.901	228.261	214.34	216.093	215.42
230.651	160.886	227.544	213.959	215.33	215.472
230.901	161.499	227.723	214.536	214.34	215.585
230.682	162.421	228.661	215.526	213.959	215.621
230.047	162.042	229.18	216.365	214.536	215.596
229.552	160.578	228.75	216.926	215.526	215.726
229.291	158.792	227.819	217.232	216.365	216.168
228.935	157.02	226.934	217.334	216.926	216.419
229.141	155.907	226.538	216.914	217.232	216.495
229.892	155.974	227.155	216.357	217.334	216.306
230.144	156.642	228.323	216.365	216.914	215.722
229.865	156.667	228.988	216.95	216.357	215.028
229.673	156.593	228.466	217.368	216.365	214.761
229.125	157.708	227.078	217.365	216.95	215.058
228.613	158.146	226.157	217.499	217.368	215.355
228.896	157.469	226.022	218.076	217.365	215.371
229.317	157.746	225.755	219.081	217.499	215.265
228.894	159.492	225.421	220.049	218.076	215.018
228.364	160.512	225.569	221.002	219.081	214.469
228.402	159.562	225.877	222.166	220.049	213.733
228.747	158.413	226.309	223.324	221.002	213.249
229.042	158.486	227.483	224.065	222.166	213.386
228.78	159.236	229.131	224.464	223.324	214.279
227.935	160.37	229.817	224.723	224.065	215.163
227.122	161.303	229.475	225.039	224.464	215.77
227.004	161.321	229.223	225.585	224.723	216.247
227.596	160.654	229.411	226.238	225.039	216.254
228.05	160.271	229.712	226.583	225.585	216.019
227.657	160.315	229.839	226.519	226.238	215.958
227.502	160.078	229.94	226.276	226.583	216.336
227.935	160.375	230.087	226.056	226.519	216.767
228.303	161.301	230.034	225.889	226.276	216.994
228.799	161.816	229.38	225.945	226.056	217.385
229.544	161.998	228.421	226.171	225.889	218.216
230.247	162.413	227.766	226.485	225.945	219.216
230.772	163.928	227.635	226.998	226.171	219.533
231.639	166.45	227.892	226.668	226.485	219.111
232.427	167.827	228.339	227.042	226.998	218.797
232.996	168.627	228.815	227.426	226.668	219.328
233.585	168.854	229.062	227.818	227.042	220.369
234.113	169.534	228.99	228.052	227.426	220.905
234.275	169.832	229.025	228.256	227.818	220.94
234.158	170.175	229.559	228.589	228.052	221.017
234.146	171.441	230.026	228.895	228.256	220.988
234.234	172.812	229.928	229.098	228.589	221.072
234.154	173.368	229.582	229.307	228.895	221.204
233.893	173.743	229.744	229.624	229.098	221.692
233.692	174.315	230.395	229.978	229.307	222.214
233.976	173.977	230.718	230.167	229.624	222.866
234.438	173.556	230.807	230.446	229.978	223.188
234.492	173.824	231.564	230.776	230.167	223.262
234.639	174.319	232.091	231.21	230.446	223.297
234.97	174.535	231.655	231.736	230.776	223.239
235.111	175.382	231.663	232.355	231.21	223.333
234.745	177.384	232.414	232.973	231.736	223.84
233.799	179.356	232.754	233.549	232.355	224.669
233.374	179.931	232.556	233.979	232.973	225.261
233.832	180.223	232.297	234.394	233.549	225.525
234.598	181.622	231.587	234.693	233.979	225.671
234.81	183.972	230.922	234.908	234.394	225.604
234.907	186.527	231.579	235.098	234.693	225.515
235.188	188.575	233.394	235.35	234.908	225.473
235.449	189.61	234.302	235.64	235.098	225.555
235.447	190.092	234.045	235.827	235.35	225.743
235.358	191.495	233.678	235.978	235.64	225.817
235.369	194.206	233.762	236.176	235.827	225.916
235.466	197.618	233.949	236.589	235.978	226.681
235.599	201.214	234.355	237.014	236.176	228.078
235.566	204.364	234.303	237.422	236.589	229.155
235.55	207.427	233.922	237.717	237.014	229.647
235.404	210.555	234.143	237.925	237.422	230.014
234.756	213.154	235.034	238.051	237.717	230.981
234.853	214.653	235.652	238.185	237.925	232.403
235.611	215.851	235.545	238.413	238.051	233.521
235.957	217.785	235.127	238.629	238.185	234.144
236.094	221.28	234.981	238.882	238.413	234.57
236.431	226.139	235.103	239.185	238.629	235.014
236.844	229.76	235.056	239.342	238.882	235.607
237.075	231.576	234.591	239.492	239.185	236.202
237.039	232.497	234.268	239.689	239.342	236.628
237.041	233.139	234.32	239.853	239.492	236.915
237.195	233.578	234.438	240.002	239.689	237.094
237.354	234.114	234.474	240.23	239.853	237.259
236.988	235.101	234.606	240.556	240.002	237.381
236.695	236.27	234.842	240.855	240.23	237.438
239.942	237.251	235.499	241.082	240.556	240.807
240.411	238.095	236.59	241.199	240.855	241.2
240.376	238.616	239.375	241.238	241.082	240.982
231.109	229.294	239.683	236.075	241.207	227.788
140.927	148.949	239.701	127.545	236.075	111.446
21.549	27.117	222.684	11.406	127.545	9.911
3.53	2.994	14.67	2.969	11.406	5.811
3.534	2.998	3.267	2.973	2.969	5.815
3.54	3.003	3.27	2.978	2.973	5.819
3.543	3.006	3.275	2.981	2.978	5.824

[truncated: 11 more sheets: Figure S6B, Figure S6C, Figure S8B, Figure S9B, Figure S9C, Figure S10, Figure S11, Figure S12A, Figure S12B, Figure S14, Figure S15]
